# Supplementary material for: A Reassessment of Genes Modulating Aging in Mice Using Demographic Measurements of the Rate of Aging
Source: Genetics. 2018 Feb 14;208(4):1617–30. doi: 10.1534/genetics.118.300821 (PMC5887152; doi:10.1534/genetics.118.300821)
Supplement: Supplementary file 1 [file 1617FileS1.xlsx]

## Sheet: Life-extension
Table 1S: Mortality curves for life-extending experiments
Adcy5	n(WT)	25
Time (yrs)	Animals	Deaths	qx	Surviv.	Hazard
1.83	25	4.39297	0.175719	0.824281	0.192644
1.91	20.607	5.91054	0.286822	0.587859	0.334842
2	14.6965	1.35783	0.0923913	0.533546	0.0968661
2.08	13.3387	4.47284	0.335329	0.354633	0.402878
2.16	8.86581	0	0	0.354633	0
2.25	8.86581	1.51757	0.171171	0.29393	0.187192
2.33	7.34824	1.4377	0.195652	0.236422	0.216867
2.42	5.91054	2.8754	0.486486	0.121406	0.642857
2.5	3.03514	0	0	0.121406	0
2.58	3.03514	1.59744	0.526316	0.057508	0.714286
2.67	1.4377	1.4377	1	0	2
2.75	0
	n(KO)	13
Time (yrs)	Animals	Deaths	qx	Surviv.	Hazard
1.83	13	0	0	1	0
1.91	13	0.872204	0.0670927	0.932907	0.0694215
2	12.1278	0	0	0.932907	0
2.08	12.1278	0	0	0.932907	0
2.16	12.1278	0	0	0.932907	0
2.25	12.1278	0	0	0.932907	0
2.33	12.1278	0.996805	0.0821918	0.85623	0.0857143
2.42	11.131	0.913738	0.0820896	0.785942	0.0856031
2.5	10.2173	0.913738	0.0894309	0.715655	0.093617
2.58	9.30351	0.955272	0.102679	0.642173	0.108235
2.67	8.34824	1.82748	0.218905	0.501597	0.24581
2.75	6.52077	2.82428	0.433121	0.284345	0.552846
2.83333	3.69649	0	0	0.284345	0
2.91667	3.69649	2.78275	0.752809	0.0702875	1.20721
3	0.913738	0.913738	1	0	2
3.08333	0
Agrt1a	n(WT)	10
Time (yrs)	Animals	Deaths	qx	Surviv.	Hazard
1.72	8.96985	1.05528	0.117647	0.791457	0.125
1.9	7.91457	0.954774	0.120635	0.69598	0.128378
2.05	6.9598	3.99497	0.574007	0.296482	0.805063
2.18	2.96482	1.98492	0.669492	0.0979899	1.00637
2.3	0.979899	0.979899	1	0	2
2.41	0
	n(KO)	20
Time (yrs)	Animals	Deaths	qx	Surviv.	Hazard
2.33	18.9447	1.9598	0.103448	0.849246	0.109091
2.44	16.9849	4.97487	0.292899	0.600503	0.343154
2.53	12.0101	6.0804	0.506276	0.296482	0.677871
2.63	5.92965	1.75879	0.29661	0.208543	0.348259
2.75	4.17085	2.1608	0.518072	0.100503	0.699187
2.87	2.01005	2.01005	1	0	2
3	0
Arf/p53	n(WT)	111
Time (yrs)	Animals	Deaths	qx	Surviv.	Hazard
1.73077	94.7862	6.8598	0.0723713	0.85393	0.0750884
1.88077	87.9264	6.85869	0.0780049	0.79213	0.0811707
2.03077	81.0677	19.0199	0.234617	0.73034	0.265797
2.18077	62.0479	15.5899	0.251257	0.55899	0.287357
2.33077	46.4579	14.9661	0.322144	0.41854	0.383994
2.48077	31.4918	13.7196	0.435656	0.28371	0.556983
2.63077	17.7722	12.1601	0.684217	0.16011	1.04002
2.78077	5.61216	2.18226	0.388845	0.05056	0.482691
2.93077	3.4299			0.0309
	n(KO)	25
Time (yrs)	Animals	Deaths	qx	Surviv.	Hazard
1.73077	25	1.545	0.0618	1	0.0637705
1.88077	23.455	1.47475	0.0628757	0.9382	0.0649166
2.03077	21.9803	1.47475	0.0670943	0.87921	0.0694233
2.18077	20.5055	4.424	0.215747	0.82022	0.241835
2.33077	16.0815	1.4045	0.0873364	0.64326	0.0913243
2.48077	14.677	2.9495	0.200961	0.58708	0.223409
2.63077	11.7275	4.42425	0.377254	0.4691	0.464958
2.78077	7.30325	4.35375	0.596139	0.29213	0.849284
2.93077	2.9495	2.9495	1	0.11798	2
3.08077	0			0
Atg5	n(WT)	65
Time (yrs)	Animals	Deaths	qx	Surviv.	Hazard
1.86	60.6664	15.1664	0.249997	0.93333	0.285711
1.91	45.5	35.8332	0.787543	0.7	1.29909
1.96	9.6668	5.33325	0.551708	0.14872	0.761874
2.01	4.33355	3.1668	0.730763	0.06667	1.1515
2.06	1.16675			0.01795
	n(Tg)	70
Time (yrs)	Animals	Deaths	qx	Surviv.	Hazard
1.86	65.513	0	0	0.9359	0
1.91	65.513	0.8974	0.013698	0.9359	0.0137925
1.96	64.6156	0.8974	0.0138883	0.92308	0.0139854
2.01	63.7182	1.7948	0.0281678	0.91026	0.0285702
2.06	61.9234	0.9485	0.0153173	0.88462	0.0154355
2.11	60.9749	1.5631	0.0256351	0.87107	0.025968
2.16	59.4118	10.7709	0.181292	0.84874	0.199364
2.21	48.6409	22.6156	0.46495	0.69487	0.605779
2.26	26.0253	13.461	0.517227	0.37179	0.697649
2.31	12.5643	3.5896	0.285698	0.17949	0.333312
2.36	8.9747	5.3851	0.600031	0.12821	0.857207
2.41	3.5896	1.7948	0.5	0.05128	0.666667
2.46	1.7948	0.8974	0.5	0.02564	0.666667
2.51	0.8974	0.8974		0.01282
BubR1	n(WT)	60
Time (yrs)	Animals	Deaths	qx	Surviv.	Hazard
1.09589	53.979	6.021	0.130128	0.89965	0.139184
1.29589	46.9548	7.0242	0.103644	0.78258	0.109309
1.49589	42.0882	4.8666	0.238043	0.70147	0.270203
1.69589	32.0694	10.0188	0.432843	0.53449	0.552392
1.89589	18.1884	13.881	0.496569	0.30314	0.660581
2.09589	9.1566	9.0318	0.547933	0.15261	0.754693
2.29589	4.1394	5.0172	0.242354	0.06899	0.275771
2.49589	3.1362	1.0032	0.373446	0.05227	0.459186
2.69589	1.965	1.1712		0.03275
	n(Tg)	57
Time (yrs)	Animals	Deaths	qx	Surviv.	Hazard
1.09589	52.2337	4.76634	0	0.91638	0
1.29589	52.2337	0	0.0395469	0.91638	0.0403447
1.49589	50.168	2.06568	0.0981776	0.88014	0.103246
1.69589	45.2426	4.92537	0.200181	0.79373	0.222446
1.89589	36.1859	9.05673	0.302958	0.63484	0.357043
2.09589	25.2231	10.9628	0.407222	0.44251	0.511336
2.29589	14.9517	10.2714	0.195036	0.26231	0.216111
2.49589	12.0355	2.91612	0.580867	0.21115	0.818622
2.69589	5.0445	6.99105		0.0885
Cat	n(WT 4033)	44
Time (yrs)	Animals	Deaths	qx	Surviv.	Hazard
1.25893	43.6024	2.91566	0.0668693	0.924699	0.0691824
1.51339	40.6867	1.45783	0.0358306	0.891566	0.0364842
1.58705	39.2289	2.78313	0.0709459	0.828313	0.0735552
1.66071	36.4458	2.78313	0.0763636	0.76506	0.0793951
1.76116	33.6627	4.37349	0.129921	0.665663	0.138947
1.85491	29.2892	2.25301	0.0769231	0.614458	0.08
1.92188	27.0361	1.3253	0.0490196	0.584337	0.0502513
2.08929	25.7108	4.90361	0.190722	0.472892	0.210826
2.15625	20.8072	2.51807	0.121019	0.415663	0.128814
2.26339	18.2892	6.75904	0.369565	0.262048	0.453333
2.35045	11.5301	4.24096	0.367816	0.165663	0.450704
2.41741	7.28916	2.51807	0.345455	0.108434	0.417582
2.49777	4.77108	1.59036	0.333333	0.0722892	0.4
2.58482	3.18072	1.06024	0.333333	0.0481928	0.4
2.67857	2.12048	1.45783	0.6875	0.0150602	1.04762
2.74554	0.662651	0.662651	1	0	2
2.82589	0
	n(WT 4403)	58
Time (yrs)	Animals	Deaths	qx	Surviv.	Hazard
1.4933	56.253	1.92169	0.0341615	0.936747	0.0347551
1.58705	54.3313	0.349398	0.00643087	0.930723	0.00645161
1.6808	53.9819	3.14458	0.0582524	0.876506	0.06
1.73438	50.8373	3.31928	0.0652921	0.819277	0.0674956
1.84152	47.5181	3.49398	0.0735294	0.759036	0.0763359
1.90179	44.0241	2.62048	0.0595238	0.713855	0.0613497
2.00223	41.4036	9.60843	0.232068	0.548193	0.26253
2.10268	31.7952	2.79518	0.0879121	0.5	0.091954
2.17634	29	8.21084	0.283133	0.358434	0.329825
2.27679	20.7892	1.92169	0.092437	0.325301	0.0969163
2.35045	18.8675	3.66867	0.194444	0.262048	0.215385
2.42411	15.1988	2.62048	0.172414	0.216867	0.188679
2.51116	12.5783	2.27108	0.180556	0.177711	0.198473
2.56473	10.3072	1.57229	0.152542	0.150602	0.165138
2.73884	8.73494	5.41566	0.62	0.0572289	0.898551
2.83259	3.31928	1.57229	0.473684	0.0301205	0.62069
2.91295	1.74699	1.74699	1	0	2
3.06027	0
	n(MCAT 4033)	20
Time (yrs)	Animals	Deaths	qx	Surviv.	Hazard
1.75446	18.012	2.04819	0.113712	0.798193	0.120567
2.00893	15.9639	1.0241	0.0641509	0.746988	0.0662768
2.26339	14.9398	2.95181	0.197581	0.599398	0.219239
2.34375	11.988	1.0241	0.0854271	0.548193	0.0892388
2.4375	10.9639	0.903614	0.0824176	0.503012	0.0859599
2.58482	10.0602	1.92771	0.191617	0.406627	0.211921
2.69196	8.13253	4.09639	0.503704	0.201807	0.673267
2.75223	4.03614	1.98795	0.492537	0.10241	0.653465
2.91295	2.04819	2.04819	1	0	2
3.10045	0
	n(MCAT 4403)	42
Time (yrs)	Animals	Deaths	qx	Surviv.	Hazard
1.43973	41.241	1.51807	0.0368098	0.945783	0.0375
1.60045	39.7229	2.53012	0.0636943	0.885542	0.0657895
1.6808	37.1928	0.885542	0.0238095	0.864458	0.0240964
1.76116	36.3072	1.39157	0.0383275	0.831325	0.0390764
1.99554	34.9157	1.89759	0.0543478	0.786145	0.0558659
2.08929	33.0181	1.13855	0.0344828	0.759036	0.0350877
2.34375	31.8795	3.66867	0.115079	0.671687	0.122105
2.42411	28.2108	4.04819	0.143498	0.575301	0.154589
2.50446	24.1627	3.79518	0.157068	0.48494	0.170455
2.57812	20.3675	3.79518	0.186335	0.394578	0.205479
2.65848	16.5723	0.885542	0.0534351	0.373494	0.054902
2.74554	15.6867	2.53012	0.16129	0.313253	0.175439
2.83929	13.1566	0.885542	0.0673077	0.292169	0.0696517
2.91964	12.2711	4.04819	0.329897	0.195783	0.395062
2.9933	8.22289	3.79518	0.461538	0.105422	0.6
3.10045	4.42771	1.26506	0.285714	0.0753012	0.333333
3.16741	3.16265	1.13855	0.36	0.0481928	0.439024
3.25446	2.0241	1.89759	0.9375	0.00301205	1.76471
3.32812	0.126506
Cisd2	n(Female WT)	25
Time (yrs)	Animals	Deaths	qx	Surviv.	Hazard
1.98	22.0602	3.7055	0.167972	0.88241	0.183373
2.15	18.3547	12.37	0.67394	0.73419	1.01645
2.32	5.98475	5.98475	1	0.23939	2
2.49	0			0
	n(Female Tg)	21
Time (yrs)	Animals	Deaths	qx	Surviv.	Hazard
1.81	23.448	0.900638	0.03841	1	0.0391621
1.98	22.5474	1.09432	0.0485342	0.96159	0.0497413
2.15	21.453	4.52101	0.21074	0.91492	0.235561
2.32	16.932	2.60484	0.153841	0.72211	0.16666
2.49	14.3272	1.85005	0.129128	0.61102	0.138041
2.66	12.4771	6.72582	0.539051	0.53212	0.737947
2.83	5.75133	2.2571	0.392449	0.24528	0.488258
3	3.49422	2.25593	0.645618	0.14902	0.953377
3.17	1.23829			0.05281
	n(Male WT)	40
Time (yrs)	Animals	Deaths	qx	Surviv.	Hazard
2	35.0364	0.938	0.0267722	0.87591	0.0271354
2.1	34.0984	6.8648	0.201323	0.85246	0.223857
2.2	27.2336	6.9988	0.256991	0.68084	0.294882
2.3	20.2348	14.9448	0.738569	0.50587	1.171
2.4	5.29	1.9776	0.373837	0.13225	0.459779
2.5	3.3124			0.08281
	n(Male Tg)	34
Time (yrs)	Animals	Deaths	qx	Surviv.	Hazard
2.4	27.351	2.1641	0.0791234	0.80444	0.0823826
2.5	25.1869	4.49718	0.178553	0.74079	0.196056
2.6	20.6897	2.3256	0.112404	0.60852	0.119097
2.7	18.3641	4.41694	0.240521	0.54012	0.2734
2.8	13.9471	11.4192	0.818751	0.41021	1.38625
2.9	2.5279			0.07435
Clk-1	n(WT)	12
Time (yrs)	Animals	Deaths	qx	Surviv.	Hazard
1.37915	12	1.95122	0.162602	0.837398	0.176991
1.61597	10.0488	2.04878	0.203883	0.666667	0.227027
1.83887	8	4.97561	0.621951	0.252033	0.902655
2.00604	3.02439	1.95122	0.645161	0.0894309	0.952381
2.24286	1.07317	1.07317	1	0	2
2.29858	0
	n(+/-)	10
Time (yrs)	Animals	Deaths	qx	Surviv.	Hazard
1.64384	10	1.95122	0.195122	0.804878	0.216216
1.72742	8.04878	0.0487805	0.00606061	0.8	0.00607903
2	8	1.00813	0.126016	0.699187	0.13449
2.28465	6.99187	3.00813	0.430233	0.398374	0.548148
2.34038	3.98374	2.92683	0.734694	0.105691	1.16129
2.47968	1.05691	1.05691	1	0	2
2.53541	0
Dgat1	n(WT)	30
Time (yrs)	Animals	Deaths	qx	Surviv.	Hazard
1.25	90.7402	9.28943	0.102374	0.97222	0.107897
1.43	81.4508	3.45705	0.0424435	0.87269	0.0433637
1.61	77.9937	19.6606	0.252079	0.83565	0.288433
1.79	58.3331	5.18558	0.088896	0.625	0.093031
1.97	53.1475	19.6597	0.369907	0.56944	0.453848
2.15	33.4879	11.2	0.334448	0.3588	0.401606
2.33	22.2879	3.70812	0.166374	0.2388	0.181469
2.51	18.5798	10.1537	0.546491	0.19907	0.751961
2.69	8.4261	8.4261	1	0.09028	2
2.87	0			0
	n(KO)	30
Time (yrs)	Animals	Deaths	qx	Surviv.	Hazard
1.97	27.0834	2.2224	0.0820576	0.90278	0.0855684
2.15	24.861	2.7777	0.111729	0.8287	0.11834
2.33	22.0833	4.9305	0.223268	0.73611	0.251325
2.51	17.1528	7.4307	0.433206	0.57176	0.552984
2.69	9.7221	5.7639	0.592866	0.32407	0.842657
2.87	3.9582	3.9582	1	0.13194	2
3.05	0			0
Esp 8	n(WT)	29
Time (yrs)	Animals	Deaths	qx	Surviv.	Hazard
0.5	25.0939	2.01224	0.0801887	0.865306	0.0835381
0.75	23.0816	2.01224	0.0871795	0.795918	0.0911528
1	21.0694	1.18367	0.0561798	0.726531	0.0578035
1.25	19.8857	3.78776	0.190476	0.685714	0.210526
1.5	16.098	2.13061	0.132353	0.555102	0.141732
1.75	13.9673	6.03673	0.432203	0.481633	0.551351
2	7.93061	2.84082	0.358209	0.273469	0.436364
2.25	5.0898	3.19592	0.627907	0.17551	0.915254
2.5	1.89388	0.946939	0.5	0.0653061	0.666667
2.72	0.946939	0.946939	1	0.0326531	2
	n(KO)	39
Time (yrs)	Animals	Deaths	qx	Surviv.	Hazard
1.25	35.0204	1.9102	0.0545455	0.897959	0.0560748
1.5	33.1102	0.955102	0.0288462	0.84898	0.0292683
1.75	32.1551	7.00408	0.217822	0.82449	0.244444
2	25.151	8.11837	0.322785	0.644898	0.384906
2.25	17.0327	4.93469	0.28972	0.436735	0.338798
2.5	12.098	7.00408	0.578947	0.310204	0.814815
2.75	5.09388	5.09388	1	0.130612	2
3	0	0
Eps8	n(WT)	29
Time (yrs)	Animals	Deaths	qx	Surviv.	Hazard
0.5	25.0939	2.01224	0.0801887	0.795918	0.0835381
0.75	23.0816	2.01224	0.0871795	0.726531	0.0911528
1	21.0694	1.18367	0.0561798	0.685714	0.0578035
1.25	19.8857	3.78776	0.190476	0.555102	0.210526
1.5	16.098	2.13061	0.132353	0.481633	0.141732
1.75	13.9673	6.03673	0.432203	0.273469	0.551351
2	7.93061	2.84082	0.358209	0.17551	0.436364
2.25	5.0898	3.19592	0.627907	0.0653061	0.915254
2.5	1.89388	0.946939	0.5	0.0326531	0.666667
2.72	0.946939	0.946939	1	0	2
	n(KO)	39
Time (yrs)	Animals	Deaths	qx	Surviv.	Hazard
1.25	35.0204	1.9102	0.0545455	0.84898	0.0560748
1.5	33.1102	0.955102	0.0288462	0.82449	0.0292683
1.75	32.1551	7.00408	0.217822	0.644898	0.244444
2	25.151	8.11837	0.322785	0.436735	0.384906
2.25	17.0327	4.93469	0.28972	0.310204	0.338798
2.5	12.098	7.00408	0.578947	0.130612	0.814815
2.75	5.09388	5.09388	1	0	2
3	0
Fgf21	n(WT)	77
Time (yrs)	Animals	Deaths	qx	Surviv.	Hazard
1.94167	27.5045	2.94688	0.107142	0.81798	0.113207
2.09167	24.5576	4.68495	0.190774	0.73034	0.21089
2.24167	19.8726	4.30701	0.216731	0.59101	0.243071
2.39167	15.5656	3.4758	0.2233	0.46292	0.251365
2.54167	12.0898	1.9647	0.162509	0.35955	0.176881
2.69167	10.1251	4.23135	0.417906	0.30112	0.528296
2.84167	5.89377	2.94688	0.5	0.17528	0.666667
2.99167	2.94688	1.9647	0.666705	0.08764	1.00009
3.14167	0.982182			0.02921
	n(Tg)	67
Time (yrs)	Animals	Deaths	qx	Surviv.	Hazard
2.69167	51.9438	4.51647	0.0869492	0.77528	0.0909011
2.84167	47.4273	6.47421	0.136508	0.70787	0.146508
2.99167	40.9531	6.77571	0.165451	0.61124	0.180372
3.14167	34.1774	4.96805	0.145361	0.51011	0.156754
3.29167	29.2093	7.07654	0.24227	0.43596	0.275662
3.44167	22.1328	9.48586	0.428589	0.33034	0.545483
3.59167	12.6469			0.18876
Ghrh	n(WT)	108
Time (yrs)	Animals	Deaths	qx	Surviv.	Hazard
1.33233	81.1404	7.13664	0.0879542	0.7513	0.0920001
1.51233	74.0038	14.6502	0.197966	0.68522	0.219713
1.69233	59.3536	18.0317	0.303801	0.54957	0.358214
1.87233	41.3219	10.3302	0.249993	0.38261	0.285706
2.05233	30.9917	12.5852	0.406084	0.28696	0.509543
2.23233	18.4064			0.17043
	n(KO)	97
Time (yrs)	Animals	Deaths	qx	Surviv.	Hazard
2.05233	77.9376	7.25366	0.0930701	0.80348	0.0976126
2.23233	70.6839	13.8332	0.195705	0.7287	0.216932
2.41233	56.8507	9.78439	0.172107	0.58609	0.188312
2.59233	47.0663	13.158	0.279564	0.48522	0.324992
2.77233	33.9083	13.159	0.388077	0.34957	0.481508
2.95233	20.7493	10.6273	0.512178	0.21391	0.688494
3.13233	10.122			0.10435
Gpx4	n(WT)	50
Time (yrs)	Animals	Deaths	qx	Surviv.	Hazard
2.35616	36.8855	4.0585	0.11003	0.73771	0.116435
2.50616	32.827	11.079	0.337497	0.65654	0.40601
2.65616	21.748	8.7415	0.401945	0.43496	0.503043
2.80616	13.0065	3.8695	0.297505	0.26013	0.349493
2.95616	9.137	7.173	0.78505	0.18274	1.29232
3.10616	1.964	1.964		0.03928
	n(+/-)	50
Time (yrs)	Animals	Deaths	qx	Surviv.	Hazard
2.35616	33.9595	1.218	0.0358663	0.67919	0.0365212
2.50616	32.7415	4.8225	0.14729	0.65483	0.159
2.65616	27.919	8.0225	0.287349	0.55838	0.335561
2.80616	19.8965	10.0045	0.502827	0.39793	0.671702
2.95616	9.892	6.7955	0.686969	0.19784	1.04639
3.10616	3.0965	3.0965
hMTH1	n(WT)	42
Time (yrs)	Animals	Deaths	qx	Surviv.	Hazard
1.57	42	3.54223	0.0843389	0.915661	0.088052
1.67	38.4578	2.7248	0.0708516	0.850785	0.0734538
1.77	35.733	0.817439	0.0228763	0.831322	0.023141
1.87	34.9155	2.17984	0.0624317	0.779421	0.0644434
1.97	32.7357	5.99455	0.18312	0.636694	0.201576
2.07	26.7411	6.53951	0.244549	0.480991	0.278616
2.17	20.2016	2.99728	0.148368	0.409628	0.160256
2.27	17.2044	5.99455	0.348432	0.2669	0.421941
2.37	11.2098	3.26975	0.291687	0.189049	0.341491
2.47	7.94005	5.99455	0.754976	0.0463215	1.21279
2.57	1.9455	1.9455	1	0	2
	n(Tg)	34
Time (yrs)	Animals	Deaths	qx	Surviv.	Hazard
1.63	34	1.98701	0.0584416	0.941558	0.0602007
1.75	32.013	1.54545	0.0482759	0.896104	0.04947
1.87	30.4675	1.1039	0.0362319	0.863636	0.0369004
1.99	29.3636	4.41558	0.150376	0.733766	0.162602
2.11	24.9481	1.54545	0.0619469	0.688312	0.0639269
2.23	23.4026	1.1039	0.0471698	0.655844	0.0483092
2.35	22.2987	3.75325	0.168317	0.545455	0.183784
2.47	18.5455	5.96104	0.321429	0.37013	0.382979
2.59	12.5844	1.1039	0.0877193	0.337662	0.0917431
2.71	11.4805	2.42857	0.211538	0.266234	0.236559
2.83	9.05195	5.74026	0.634146	0.0974026	0.928571
2.95	3.31169	3.31169	1	0	2
Htt	n(WT)	15
Time (yrs)	Animals	Deaths	qx	Surviv.	Hazard
2.00585	12.9829	0.953545	0.0734463	0.801956	0.0762463
2.16374	12.0293	4.9511	0.411585	0.471883	0.518234
2.33918	7.07824	2.12714	0.300518	0.330073	0.353659
2.50292	4.9511	2.97066	0.6	0.132029	0.857143
2.66082	1.98044	0.953545	0.481481	0.0684597	0.634146
2.83626	1.02689	1.06357	1	0	2
2.92982	0
	n(ΔQ/ΔQ)	15
Time (yrs)	Animals	Deaths	qx	Surviv.	Hazard
2.25731	14.0465	3.04401	0.21671	0.733496	0.243045
2.49708	11.0024	5.02445	0.456667	0.398533	0.591793
2.76023	5.978	3.96088	0.662577	0.134474	0.990826
3	2.01711	1.02689	0.509091	0.0660147	0.682927
3.34503	0.99022	1.02689	1	0	2
3.4269	0
Igf1	n(WT)	39
Time (yrs)	Animals	Deaths	qx	Surviv.	Hazard
1.15556	39	5.77041	0.147959	0.852041	0.15978
1.4497	33.2296	7.16327	0.215569	0.668367	0.241611
1.74384	26.0663	8.95408	0.343511	0.438776	0.414747
2.03799	17.1122	3.18367	0.186047	0.357143	0.205128
2.34263	13.9286	2.98469	0.214286	0.280612	0.24
2.59476	10.9439	6.96429	0.636364	0.102041	0.933333
2.87839	3.97959	2.98469	0.75	0.0255102	1.2
3.08849	0.994898	0.994898	1	0	2
3.17254	0
	n(Tg)	38
Time (yrs)	Animals	Deaths	qx	Surviv.	Hazard
1.20808	38	1.93878	0.0510204	0.94898	0.052356
1.39718	36.0612	3.87755	0.107527	0.846939	0.113636
1.60728	32.1837	5.23469	0.162651	0.709184	0.177049
1.79637	26.949	1.93878	0.0719424	0.658163	0.0746269
2.01698	25.0102	2.90816	0.116279	0.581633	0.123457
2.18506	22.102	3.29592	0.149123	0.494898	0.161137
2.42667	18.8061	2.71429	0.14433	0.423469	0.155556
2.62627	16.0918	3.10204	0.192771	0.341837	0.213333
2.81536	12.9898	6.97959	0.537313	0.158163	0.734694
3.03597	6.0102	2.71429	0.451613	0.0867347	0.583333
3.3091	3.29592	3.29592	1	0	2
3.42466	0
IκB-α	n(MBH-GFP controls)	23
Time (yrs)	Animals	Deaths	qx	Surviv.	Hazard
2.13	20.0682	2.07253	0.103274	0.87253	0.108898
2.21	17.9957	3.89229	0.21629	0.78242	0.242518
2.29	14.1034	1.06168	0.0752785	0.61319	0.0782227
2.37	13.0417	5.96482	0.457366	0.56703	0.592967
2.45	7.07687	3.03301	0.428581	0.30769	0.54547
2.53	4.04386	2.02193	0.5	0.17582	0.666667
2.61	2.02193	1.06145	0.524969	0.08791	0.711807
2.69	0.96048	0.96048	1	0.04176	2
2.77	0			0
	n(MBH-IκB-α)	31
Time (yrs)	Animals	Deaths	qx	Surviv.	Hazard
2.37	25.2089	1.90774	0.0756773	0.81319	0.0786534
2.45	23.3012	1.90774	0.0818732	0.75165	0.0853679
2.53	21.3934	2.04383	0.0955355	0.69011	0.100328
2.61	19.3496	5.79142	0.299305	0.62418	0.351979
2.69	13.5582	6.67678	0.492455	0.43736	0.65332
2.77	6.88138	1.02207	0.148527	0.22198	0.160442
2.85	5.85931	2.9977	0.511613	0.18901	0.687473
2.93	2.86161	1.02207	0.357166	0.09231	0.434817
3.01	1.83954	1.83954	1	0.05934	2
3.09	0			0
Irs1	n(WT)	21
Time (yrs)	Animals	Deaths	qx	Surviv.	Hazard
0.946038	19.9587	0.867769	0.0434783	0.909091	0.0444444
1.60826	19.0909	3.99174	0.209091	0.719008	0.233503
1.81639	15.0992	3.99174	0.264368	0.528926	0.304636
2.0056	11.1074	6.07438	0.546875	0.239669	0.752688
2.21373	5.03306	0.867769	0.172414	0.198347	0.188679
2.40294	4.16529	3.12397	0.75	0.0495868	1.2
2.51646	1.04132	1.04132	1	0	2
2.85703
	n(KO)	14
Time (yrs)	Animals	Deaths	qx	Surviv.	Hazard
2.21373	14	1.96694	0.140496	0.859504	0.151111
2.40294	12.0331	2.08264	0.173077	0.710744	0.189474
2.61106	9.95041	0.92562	0.0930233	0.644628	0.097561
2.8	9.02479	3.00826	0.333333	0.429752	0.4
2.98948	6.01653	1.96694	0.326923	0.289256	0.390805
3.02732	4.04959	1.04132	0.257143	0.214876	0.295082
3.2	3.00826	1.96694	0.653846	0.0743802	0.971429
3.38682	1.04132	1.04132	1	0	2
3.61387	0
Irs2	n(WT)	93
Time (yrs)	Animals	Deaths	qx	Surviv.	Hazard
1.16006	91.0509	0.556886	0.00611621	0.973054	0.00613497
1.36269	90.494	1.11377	0.0123077	0.961078	0.0123839
1.56532	89.3802	11.9731	0.133956	0.832335	0.143573
1.76795	77.4072	3.34132	0.0431655	0.796407	0.0441176
1.97058	74.0659	14.479	0.195489	0.640719	0.216667
2.17321	59.5868	17.2635	0.28972	0.45509	0.338798
2.37584	42.3234	28.1228	0.664474	0.152695	0.995074
2.57847	14.2006	12.5299	0.882353	0.0179641	1.57895
2.7811	1.67066	1.67066	1	0	2
2.86215	0
	n(+/-)	65
Time (yrs)	Animals	Deaths	qx	Surviv.	Hazard
2.17321	64.0269	-0.194611	-0.00303951	0.988024	-0.0030349
2.32518	64.2216	1.55689	0.0242424	0.964072	0.0245399
2.47715	62.6647	3.50299	0.0559006	0.91018	0.057508
2.62912	59.1617	24.9102	0.421053	0.526946	0.533333
2.7811	34.2515	23.1587	0.676136	0.170659	1.02146
2.93307	11.0928	10.509	0.947368	0.00898204	1.8
3.08504	0.583832	0.583832	1	0	2
3.23701	0
Mif	n(WT)	24
Time (yrs)	Animals	Deaths	qx	Surviv.	Hazard
1.36986	21.9295	0.98832	0.045068	0.91373	0.046107
1.51986	20.9412	3.95304	0.188769	0.87255	0.208442
1.66986	16.9882	2.02344	0.119109	0.70784	0.126651
1.81986	14.9647	1.9764	0.132071	0.62353	0.141409
1.96986	12.9883	4.00008	0.307975	0.54118	0.364031
2.11986	8.98824	1.9764	0.219887	0.37451	0.247049
2.26986	7.01184	3.01176	0.429525	0.29216	0.547
2.41986	4.00008	1.97664	0.49415	0.16667	0.656307
2.56986	2.02344	2.02344	1	0.08431	2
2.71986	0			0
	n(KO)	39
Time (yrs)	Animals	Deaths	qx	Surviv.	Hazard
1.66986	36.9353	1.26555	0.0342639	0.94706	0.0348612
1.81986	35.6698	3.705	0.103869	0.91461	0.109559
1.96986	31.9648	2.06466	0.0645917	0.81961	0.0667474
2.11986	29.9001	4.97055	0.166238	0.76667	0.181309
2.26986	24.9296	4.05327	0.162589	0.63922	0.176976
2.41986	20.8763	7.87644	0.377291	0.53529	0.465013
2.56986	12.9999	4.05288	0.311763	0.33333	0.369336
2.71986	8.94699	2.98233	0.333333	0.22941	0.4
2.86986	5.96466	2.90589	0.487185	0.15294	0.644077
3.01986	3.05877	1.07055	0.349994	0.07843	0.424233
3.16986	1.98822			0.05098
mTOR	n(WT)	34
Time (yrs)	Animals	Deaths	qx	Surviv.	Hazard
1.25	31.0597	0.85544	0.0275418	0.91352	0.0279264
1.45	30.2042	6.20126	0.205311	0.88836	0.228798
1.65	24.003	3.10046	0.12917	0.70597	0.138088
1.85	20.9025	2.88694	0.138114	0.61478	0.14836
2.05	18.0156	6.09416	0.338272	0.52987	0.407132
2.25	11.9214	2.9937	0.251119	0.35063	0.287177
2.45	8.92772	1.92474	0.215591	0.26258	0.241639
2.65	7.00298	2.24502	0.320581	0.20597	0.381776
2.85	4.75796	3.84914	0.80899	0.13994	1.35849
3.05	0.90882			0.02673
	n(KO)	43
Time (yrs)	Animals	Deaths	qx	Surviv.	Hazard
1.25	42.2561	2.02831	0.0480004	0.9827	0.0491808
1.45	40.2278	1.62239	0.0403301	0.93553	0.0411601
1.65	38.6054	1.62282	0.0420361	0.8978	0.0429386
1.85	36.9826	3.51568	0.0950631	0.86006	0.0998071
2.05	33.4669	4.32709	0.129295	0.7783	0.138231
2.25	29.1398	5.54399	0.190255	0.67767	0.210256
2.45	23.5958	8.51873	0.361027	0.54874	0.440553
2.65	15.0771	6.08493	0.403588	0.35063	0.505619
2.85	8.99216	5.54399	0.616536	0.20912	0.891293
3.05	3.44817			0.08019
Myc	n(Female WT)	37
Time (yrs)	Animals	Deaths	qx	Surviv.	Hazard
1.76438	34.04	2.96	0.0869565	0.92	0.0909091
1.91438	31.08	7.03	0.22619	0.84	0.255034
2.06438	24.05	8.14	0.338462	0.65	0.407407
2.21438	15.91	4.995	0.313953	0.43	0.372414
2.36438	10.915	3.0525	0.279661	0.295	0.325123
2.51438	7.8625	2.96	0.376471	0.2125	0.463768
2.66438	4.9025	4.07	0.830189	0.1325	1.41935
2.81438	0.8325	0.8325		0.0225
	n(Female +/-)	39
Time (yrs)	Animals	Deaths	qx	Surviv.	Hazard
2.06438	35.9775	3.2175	0.0894309	0.9225	0.093617
2.21438	32.76	1.0725	0.0327381	0.84	0.0332829
2.36438	31.6875	7.41	0.233846	0.8125	0.264808
2.51438	24.2775	4.29	0.176707	0.6225	0.193833
2.66438	19.9875	8.4825	0.42439	0.5125	0.5387
2.81438	11.505	4.1925	0.364407	0.295	0.445596
2.96438	7.3125	3.2175	0.44	0.1875	0.564103
3.11438	4.095	4.095		0.105
	n(Male WT)	42
Time (yrs)	Animals	Deaths	qx	Surviv.	Hazard
1.78082	35.1559	2.76649	0.078692	0.95016	0.081915
1.93082	32.3894	3.81396	0.117753	0.87539	0.12512
2.08082	28.5755	4.48514	0.156958	0.77231	0.170325
2.23082	24.0903	3.68853	0.153112	0.65109	0.165806
2.38082	20.4018	6.54715	0.32091	0.5514	0.382243
2.53082	13.8546	5.53261	0.399332	0.37445	0.498957
2.68082	8.32204	5.53261	0.664814	0.22492	0.995838
2.83082	2.78943	1.84408	0.661096	0.07539	0.987517
2.98082	0.94535			0.02555
	n(Male +/-)	42
Time (yrs)	Animals	Deaths	qx	Surviv.	Hazard
1.78082	36.078	1.75195	0.0485601	0.97508	0.0497685
1.93082	34.326	1.84445	0.0537333	0.92773	0.0552168
2.08082	32.4816	3.59603	0.11071	0.87788	0.117197
2.23082	28.8855	1.75232	0.0606643	0.78069	0.0625619
2.38082	27.1332	4.61057	0.169923	0.73333	0.185701
2.53082	22.5226	5.34835	0.237466	0.60872	0.269459
2.68082	17.1743	7.19243	0.418791	0.46417	0.529709
2.83082	9.98186	4.51844	0.452665	0.26978	0.58509
2.98082	5.46342			0.14766
PAPP-A	n(WT)	21
Time (yrs)	Animals	Deaths	qx	Surviv.	Hazard
1.29896	20.2961	1.87709	0.0924855	0.877095	0.0969697
1.44602	18.419	1.99441	0.10828	0.782123	0.114478
1.57906	16.4246	1.64246	0.1	0.703911	0.105263
1.74012	14.7821	5.7486	0.388889	0.430168	0.482759
1.90818	9.03352	3.63687	0.402597	0.256983	0.504065
2.04123	5.39665	0.938547	0.173913	0.212291	0.190476
2.2	4.4581	2.58101	0.578947	0.0893855	0.814815
2.31432	1.87709	1.17318	0.625	0.0335196	0.909091
2.32133	0.703911	0.703911	1	0	2
2.44037	0
	n(KO)	20
Time (yrs)	Animals	Deaths	qx	Surviv.	Hazard
1.32697	18.8827	0.893855	0.0473373	0.899441	0.0484848
1.8	17.9888	1.78771	0.0993789	0.810056	0.104575
2	16.2011	2.01117	0.124138	0.709497	0.132353
2.20929	14.1899	0.893855	0.0629921	0.664804	0.0650407
2.4	13.2961	2.90503	0.218487	0.519553	0.245283
2.59442	10.3911	6.70391	0.645161	0.184358	0.952381
2.8	3.68715	1.78771	0.484848	0.0949721	0.64
3.00757	1.89944	1.89944	1	0	2
3.10561	0
Pten	n(WT)	112
Time (yrs)	Animals	Deaths	qx	Surviv.	Hazard
1.25	110.212	5.21472	0.0473151	0.98404	0.0484616
1.45	104.998	7.2296	0.0688548	0.93748	0.0713098
1.65	97.7682	14.4928	0.148236	0.87293	0.160103
1.85	83.2754	16.6118	0.199481	0.74353	0.221581
2.05	66.6635	23.8762	0.358159	0.59521	0.43629
2.25	42.7874	22.9701	0.536843	0.38203	0.733814
2.45	19.8173	9.34864	0.471742	0.17694	0.617359
2.65	10.4686	9.044	0.863914	0.09347	1.52086
2.85	1.42464	1.42464	1	0.01272	2
3.05	0			0
	n(Tg)	64
Time (yrs)	Animals	Deaths	qx	Surviv.	Hazard
1.25	62.7379	0	0	0.98028	0
1.45	62.7379	2.37248	0.0378157	0.98028	0.0385445
1.65	60.3654	2.39808	0.039726	0.94321	0.0405311
1.85	57.9674	3.78752	0.0653388	0.90574	0.0675455
2.05	54.1798	10.5306	0.194363	0.84656	0.215285
2.25	43.6493	11.9149	0.272969	0.68202	0.316113
2.45	31.7344	9.31904	0.293657	0.49585	0.344195
2.65	22.4154	13.9904	0.624143	0.35024	0.90728
2.85	8.42496	4.9952	0.592905	0.13164	0.842736
3.05	3.42976			0.05359
Rps6kb1	n(WT)	49
Time (yrs)	Animals	Deaths	qx	Surviv.	Hazard
0.75	49.138	1.24225	0.0252809	0.977465	0.0256046
1	47.8958	1.93239	0.0403458	0.938028	0.0411765
1.25	45.9634	5.93521	0.129129	0.816901	0.138042
1.5	40.0282	4.96901	0.124138	0.715493	0.132353
2	35.0592	8.00563	0.228346	0.552113	0.257778
2.25	27.0535	14.0789	0.520408	0.264789	0.703448
2.5	12.9746	7.03944	0.542553	0.121127	0.744526
2.75	5.93521	5.10704	0.860465	0.0169014	1.5102
3	0.828169	0.828169	1	0	2
	n(KO)	48
Time (yrs)	Animals	Deaths	qx	Surviv.	Hazard
1.8	44.8901	17.8479	0.111446	0.830986	0.118022
2	39.8873	16.9014	0.145763	0.709859	0.157221
2.2	34.0732	20.1465	0.206349	0.56338	0.230088
2.4	27.0423	4.05634	0.15	0.478873	0.162162
2.6	22.9859	14.1972	0.394118	0.290141	0.490842
2.8	13.9268	12.0338	0.368932	0.183099	0.452381
3	8.78873	8.78873	0.784615	0.0394366	1.29114
3.2	1.89296	1.89296	1	0	2
3.4	0
RIIβ	n(WT)	20
Time (yrs)	Animals	Deaths	qx	Surviv.	Hazard
1.82	20	1.12195	0.0560976	0.943902	0.0577164
1.91	18.878	2.2439	0.118863	0.831707	0.126374
2	16.6341	1.07317	0.0645161	0.778049	0.0666667
2.09	15.561	0	0	0.778049	0
2.18	15.561	3.41463	0.219436	0.607317	0.246479
2.27	12.1463	0	0	0.607317	0
2.36	12.1463	1.17073	0.0963855	0.54878	0.101266
2.45	10.9756	3.21951	0.293333	0.387805	0.34375
2.54	7.7561	3.21951	0.415094	0.226829	0.52381
2.63	4.53659	2.34146	0.516129	0.109756	0.695652
2.72	2.19512	2.19512	1		2
	n(KO)	20
Time (yrs)	Animals	Deaths	qx	Surviv.	Hazard
1.73	20	2.19512	0.109756	0.890244	0.116129
1.82	17.8049	2.04878	0.115068	0.787805	0.122093
1.91	15.7561	0.878049	0.0557276	0.743902	0.0573248
2	14.878	0	0	0.743902	0
2.09	14.878	0	0	0.743902	0
2.18	14.878	0.829268	0.0557377	0.702439	0.0573356
2.27	14.0488	1.12195	0.0798611	0.646341	0.0831826
2.36	12.9268	1.07317	0.0830189	0.592683	0.0866142
2.45	11.8537	0.0487805	0.00411523	0.590244	0.00412371
2.54	11.8049	1.95122	0.165289	0.492683	0.18018
2.63	9.85366	0.926829	0.0940594	0.446341	0.0987013
2.72	8.92683	0.097561	0.010929	0.441463	0.010989
2.81	8.82927	4.87805	0.552486	0.197561	0.763359
2.9	3.95122	0.97561	0.246914	0.14878	0.28169
2.99	2.97561	2.97561	1		2
Sirt1	n(WT)	31
Time (yrs)	Animals	Deaths	qx	Surviv.	Hazard
1.78082	26.8131	1.69105	0.063068	0.86494	0.0651215
1.88082	25.1221	2.49612	0.0993596	0.81039	0.104554
1.98082	22.626	1.36896	0.0605039	0.72987	0.0623914
2.08082	21.257	2.9791	0.140147	0.68571	0.150707
2.18082	18.2779	1.61045	0.0881091	0.58961	0.0921696
2.28082	16.6675	4.18686	0.2512	0.53766	0.287282
2.38082	12.4806	2.09374	0.16776	0.4026	0.18312
2.48082	10.3869	4.83104	0.465111	0.33506	0.606051
2.58082	5.55582	1.36896	0.246401	0.17922	0.281023
2.68082	4.18686	1.44925	0.346142	0.13506	0.418588
2.78082	2.73761	1.77289	0.647605	0.08831	0.957716
2.88082	0.96472			0.03112
	n(Tg)	34
Time (yrs)	Animals	Deaths	qx	Surviv.	Hazard
2.08082	31.0859	3.35614	0.107964	0.91429	0.114124
2.18082	27.7297	1.5011	0.0541333	0.81558	0.0556392
2.28082	26.2286	1.8547	0.0707128	0.77143	0.0733046
2.38082	24.3739	4.41558	0.18116	0.71688	0.199204
2.48082	19.9583	3.88552	0.194682	0.58701	0.215676
2.58082	16.0728	4.94564	0.307702	0.47273	0.36365
2.68082	11.1272	1.32464	0.119045	0.32727	0.12658
2.78082	9.80254	4.9453	0.504492	0.28831	0.674676
2.88082	4.85724	3.00254	0.618158	0.14286	0.894686
2.98082	1.8547	1.41304	0.76187	0.05455	1.23068
3.08082	0.44166			0.01299
Slc13a1	n(Male WT)	21
Time (yrs)	Animals	Deaths	qx	Surviv.	Hazard
0.798479	18.913	0.782609	0.0413793	0.863354	0.0422535
1.00127	18.1304	2.08696	0.115108	0.763975	0.122137
1.20406	16.0435	1.04348	0.0650407	0.714286	0.0672269
1.59696	15	2.86957	0.191304	0.57764	0.211538
1.79975	12.1304	2.08696	0.172043	0.478261	0.188235
2.00253	10.0435	4.95652	0.493506	0.242236	0.655172
2.20532	5.08696	2.08696	0.410256	0.142857	0.516129
2.39544	3	3	1	0	2
2.59823	0
	n(Female WT)	34
Time (yrs)	Animals	Deaths	qx	Surviv.	Hazard
0.494297	34.2112	2.32298	0.0679012	0.937888	0.0702875
0.697085	31.8882	3.80124	0.119205	0.826087	0.126761
0.899873	28.087	2.32298	0.0827068	0.757764	0.0862745
1.08999	25.764	2.74534	0.106557	0.677019	0.112554
1.29278	23.0186	4.01242	0.174312	0.559006	0.190955
1.49556	19.0062	2.95652	0.155556	0.47205	0.168675
1.69835	16.0497	3.1677	0.197368	0.378882	0.218978
1.90114	12.882	2.95652	0.229508	0.291925	0.259259
2.10393	9.92547	3.1677	0.319149	0.198758	0.379747
2.29404	6.75776	6.75776	1	0	2
2.49683	0
	n(Male KO)	25
Time (yrs)	Animals	Deaths	qx	Surviv.	Hazard
0.899873	25.1553	1.08696	0.0432099	0.962733	0.044164
1.20406	24.0683	0.931677	0.0387097	0.925466	0.0394737
1.49556	23.1366	0.776398	0.033557	0.89441	0.0341297
1.79975	22.3602	1.24224	0.0555556	0.84472	0.0571429
2.09125	21.118	5.74534	0.272059	0.614907	0.314894
2.39544	15.3727	6.21118	0.40404	0.36646	0.506329
2.69962	9.16149	2.17391	0.237288	0.279503	0.269231
3.01648	6.98758	6.98758	1	0	2
3.29531	0
	n(Female KO)	38
Time (yrs)	Animals	Deaths	qx	Surviv.	Hazard
0.899873	37.0559	2.59627	0.0700637	0.906832	0.0726073
1.10266	34.4596	1.41615	0.0410959	0.869565	0.041958
1.29278	33.0435	1.18012	0.0357143	0.838509	0.0363636
1.49556	31.8634	7.08075	0.222222	0.652174	0.25
1.88847	24.7826	6.37267	0.257143	0.484472	0.295082
2.10393	18.4099	4.95652	0.269231	0.354037	0.311111
2.29404	13.4534	6.6087	0.491228	0.180124	0.651163
2.49683	6.84472	4.95652	0.724138	0.0496894	1.13514
2.69962	1.8882	1.8882	1	0	2
2.90241	0
Surf1	n(WT)	48
Time (yrs)	Animals	Deaths	qx	Surviv.	Hazard
0.789686	47	2	0.0425532	0.9375	0.0434783
1.01128	45	0.9375	0.0208333	0.917969	0.0210526
1.22079	44.0625	4.96875	0.112766	0.814453	0.119504
1.4	39.0938	8.0625	0.206235	0.646484	0.229947
1.59952	31.0312	8.4375	0.271903	0.470703	0.314685
1.79694	22.5938	5.34375	0.236515	0.359375	0.268235
2	17.25	8.625	0.5	0.179688	0.666667
2.08703	8.625
	n(KO)	43
Time (yrs)	Animals	Deaths	qx	Surviv.	Hazard
1.15633	43	1.00781	0.0234375	0.976562	0.0237154
1.33763	41.9922	1.0918	0.026	0.951172	0.0263425
1.54714	40.9004	3.52734	0.0862423	0.869141	0.0901288
1.76068	37.373	7.05469	0.188764	0.705078	0.208437
1.97019	30.3184	7.39062	0.243767	0.533203	0.277603
2.05479	22.9277	6.38281	0.278388	0.384766	0.323404
2.2361	16.5449	8.98633	0.543147	0.175781	0.745645
2.42949	7.55859	7.55859	1	0	2
2.48187	0
Sp53/Sp16/Sarf/TgTert	n(Sp53)	68
Time (yrs)	Animals	Deaths	qx	Surviv.	Hazard
1.35	68	6.27125	0.0922242	0.907776	0.0966825
1.5	61.7288	1.22966	0.0199203	0.889693	0.0201207
1.65	60.4991	3.81193	0.0630081	0.833635	0.0650577
1.8	56.6872	12.2966	0.21692	0.652803	0.243309
1.95	44.3906	8.2387	0.185596	0.531646	0.20458
2.1	36.1519	7.00904	0.193878	0.428571	0.214689
2.25	29.1429	9.83725	0.337553	0.283906	0.406091
2.4	19.3056	9.83725	0.509554	0.139241	0.683761
2.55	9.46835	6.76311	0.714286	0.039783	1.11111
2.7	2.70524	1.35262	0.5	0.0198915	0.666667
2.85	1.35262	1.35262	1	0	2
	n(Sp53/Sp16/SArf)	39
Time (yrs)	Animals	Deaths	qx	Surviv.	Hazard
1.8	39	3.62875	0.0930449	0.906955	0.0975848
1.95	35.3712	4.46615	0.126265	0.792438	0.134774
2.1	30.9051	7.11793	0.230316	0.609927	0.26029
2.25	23.7872	4.74529	0.19949	0.488253	0.221592
2.4	19.0419	2.44243	0.128266	0.425627	0.137056
2.55	16.5994	7.04815	0.424602	0.244905	0.53904
2.7	9.55129	0	0	0.244905	0
2.85	9.55129	7.18772	0.752539	0.0606044	1.20651
3	2.36357	2.36357	1	0	2
	n(Sp53/Sp16/Sarf/TgTert)	27
Time (yrs)	Animals	Deaths	qx	Surviv.	Hazard
1.9	27	2.29476	0.084991	0.915009	0.088763
2.05	24.7052	0	0	0.915009	0
2.2	24.7052	2.14828	0.0869565	0.835443	0.0909091
2.35	22.557	2.34358	0.103896	0.748644	0.109589
2.5	20.2134	2.29476	0.113527	0.663653	0.120359
2.65	17.9186	2.19711	0.122616	0.582278	0.130624
2.8	15.7215	4.44304	0.282609	0.417721	0.329114
2.95	11.2785	4.49186	0.398268	0.251356	0.497297
3.1	6.78662	6.78662	1	0	2
Tert	n(Sp53 controls)	68
Time (yrs)	Animals	Deaths	qx	Surviv.	Hazard
1.34615	64.9359	3.31024	0.050977	0.95494	0.0523103
1.56615	61.6257	5.43116	0.0881314	0.90626	0.092194
1.78615	56.1945	16.218	0.288605	0.82639	0.337274
2.00615	39.9765	11.2091	0.280393	0.58789	0.326112
2.22615	28.7674	15.062	0.523579	0.42305	0.709254
2.44615	13.7054	9.46744	0.690781	0.20155	1.05526
2.66615	4.23796			0.062323
	n(Sp53/TgTert)	56
Time (yrs)	Animals	Deaths	qx	Surviv.	Hazard
1.34615	54.9511	1.39944	0.025467	0.98127	0.0257955
1.56615	53.5517	3.94352	0.0736395	0.95628	0.0764546
1.78615	49.6082	2.98592	0.0601901	0.88586	0.0620577
2.00615	46.6222	12.5205	0.268552	0.83254	0.310205
2.22615	34.1018	15.2208	0.446335	0.60896	0.574557
2.44615	18.881	12.2018	0.646251	0.33716	0.954758
2.66615	6.67912			0.11927
	n(Sp53/Sp16/Sarf)	39
Time (yrs)	Animals	Deaths	qx	Surviv.	Hazard
1.85	37.1514	6.31215	0.169903	0.9526	0.185677
2	30.8393	2.33181	0.0756118	0.79075	0.0785826
2.15	28.5074	7.2267	0.253502	0.73096	0.290298
2.3	21.2807	4.68897	0.220339	0.54566	0.247619
2.45	16.5918	2.34429	0.141292	0.42543	0.152033
2.6	14.2475	4.86954	0.341783	0.36532	0.412229
2.75	9.37794	2.17464	0.231889	0.24046	0.262301
2.9	7.2033	4.85862	0.674499	0.1847	1.01773
3.05	2.34468			0.06012
	n(Sp53/Sp16/Sarf/TgTert)	27
Time (yrs)	Animals	Deaths	qx	Surviv.	Hazard
2.3	22.3493	2.12274	0.0949804	0.82775	0.0997159
2.45	20.2265	2.24721	0.111102	0.74913	0.117637
2.6	17.9793	2.24748	0.125004	0.6659	0.133338
2.75	15.7318	2.24748	0.142862	0.58266	0.153852
2.9	13.4843	4.6197	0.342597	0.49942	0.413415
3.05	8.86464			0.32832

## Sheet: Life-shortening
Table 2S: Mortality curves for life-shortening experiments
Aag, atm, mgmt	n(WT)	37
Time (yrs)	Animals	Deaths	qx	Surviv.	Hazard
1.44231	33.6249	2.55004	0.0758379	0.90878	0.078827
1.54231	31.0748	2.62478	0.0844665	0.83986	0.0881911
1.64231	28.45	1.42487	0.0500832	0.76892	0.0513696
1.74231	27.0252	1.42524	0.0527375	0.73041	0.0541658
1.84231	25.5999	4.80001	0.187501	0.69189	0.206898
1.94231	20.7999	3.74995	0.180287	0.56216	0.198149
2.04231	17.05	4.19987	0.246327	0.46081	0.280927
2.14231	12.8501	2.02501	0.157587	0.3473	0.171066
2.24231	10.8251	7.57501	0.699764	0.29257	1.07636
2.34231	3.25008			0.08784
	n(Atm -/-)	19
Time (yrs)	Animals	Deaths	qx	Surviv.	Hazard
0.24	19	1.03987	0.05473	1	0.0562698
0.34	17.9601	3.81292	0.212299	0.94527	0.237511
0.44	14.1472	4.15929	0.294001	0.74459	0.344667
0.54	9.98792	0.96292	0.0964085	0.52568	0.101291
0.64	9.025	3.04266	0.337137	0.475	0.40549
0.74	5.98234	1.84851	0.308994	0.31486	0.365456
0.84	4.13383	2.00279	0.484488	0.21757	0.639372
0.94	2.13104	0.11552	0.0542083	0.11216	0.0557185
1.04	2.01552			0.10608
	n(Aag-/- Mgmt-/-)	31
Time (yrs)	Animals	Deaths	qx	Surviv.	Hazard
1.04	31	0.99758	0.03218	1	0.0327062
1.14	30.0024	2.13807	0.0712633	0.96782	0.0738963
1.24	27.8643	3.06435	0.109974	0.89885	0.116373
1.34	24.8	3.06435	0.123563	0.8	0.131699
1.44	21.7356	2.16597	0.0996506	0.70115	0.104876
1.54	19.5697	1.984	0.101381	0.63128	0.106795
1.64	17.5857	2.12133	0.120628	0.56728	0.128371
1.74	15.4643	5.13112	0.331803	0.49885	0.397799
1.84	10.3332	0.99758	0.096541	0.33333	0.101437
1.94	9.33565	2.06677	0.221385	0.30115	0.24894
2.04	7.26888	2.13776	0.294098	0.23448	0.3448
2.14	5.13112	1.99547	0.388896	0.16552	0.482769
2.24	3.13565	3.13565		0.10115
	n(Aag -/-)	29
Time (yrs)	Animals	Deaths	qx	Surviv.	Hazard
1.44	22	1.99984	0.0909019	0.75862	0.0952302
1.54	20.0001	3.00005	0.150001	0.68966	0.162164
1.64	17.0001	1.00021	0.0588356	0.58621	0.0606188
1.74	15.9999	3.99997	0.25	0.55172	0.285714
1.84	11.9999	3.00005	0.250006	0.41379	0.285722
1.94	8.99986	1.99984	0.222208	0.31034	0.249982
2.04	7.00002	0.99992	0.142845	0.24138	0.153832
2.14	6.0001	1.00021	0.166699	0.2069	0.181857
2.24	4.99989	1.99984	0.399977	0.17241	0.499964
2.34	3.00005			0.10345
	n(Mgmt -/-)	50
Time (yrs)	Animals	Deaths	qx	Surviv.	Hazard
1.14	45.0575	1.0345	0.0229596	0.90115	0.0232262
1.24	44.023	4.023	0.091384	0.88046	0.0957595
1.34	40	2.9885	0.0747125	0.8	0.0776118
1.44	37.0115	2.069	0.0559015	0.74023	0.057509
1.54	34.9425	1.839	0.0526293	0.69885	0.0540517
1.64	33.1035	2.069	0.0625009	0.66207	0.0645171
1.74	31.0345	2.9885	0.0962961	0.62069	0.101167
1.84	28.046	5.0575	0.180329	0.56092	0.198199
1.94	22.9885	1.954	0.084999	0.45977	0.0887718
2.04	21.0345	4.023	0.191257	0.42069	0.211481
2.14	17.0115	5.0575	0.297299	0.34023	0.349209
2.24	11.954	4.9425	0.41346	0.23908	0.52121
2.34	7.0115			0.14023
ATR	n(s/s)	27
Time (yrs)	Animals	Deaths	qx	Surviv.	Hazard
0.05	25.9682	1.03185	0.0397351	0.961783	0.0405405
0.1	24.9363	0.859873	0.0344828	0.923567	0.0350877
0.15	24.0764	1.20382	0.05	0.89172	0.0512821
0.2	22.8726	2.92357	0.12782	0.847134	0.136546
0.25	19.949	1.03185	0.0517241	0.738854	0.0530973
0.3	18.9172	1.89172	0.1	0.700637	0.105263
0.35	17.0255	3.09554	0.181818	0.630573	0.2
0.4	13.9299	3.95541	0.283951	0.515924	0.330935
0.45	9.97452	2.06369	0.206897	0.369427	0.230769
0.5	7.91083	3.95541	0.5	0.292994	0.666667
0.55	3.95541	1.89172	0.478261	0.146497	0.628571
0.6	2.06369	2.06369	1	0.0764331	2
0.65	0
Brca1	n(WT)	32
Time (yrs)	Animals	Deaths	qx	Surviv.	Hazard
1.3	31.1111	0.444444	0.0142857	0.972222	0.0143885
1.5	30.6667	1.11111	0.0362319	0.958333	0.0369004
1.7	29.5556	4.44444	0.150376	0.923611	0.162602
1.9	25.1111	7.55556	0.300885	0.784722	0.354167
2.1	17.5556	8.88889	0.506329	0.548611	0.677966
2.3	8.66667	6.88889	0.794872	0.270833	1.31915
2.5	1.77778
	n(+/-)	26
Time (yrs)	Animals	Deaths	qx	Surviv.	Hazard
1.3	24.0139	1.08333	0.0451128	0.750434	0.0461538
1.5	22.9306	3.25	0.141732	0.71658	0.152542
1.7	19.6806	4.69444	0.238532	0.615017	0.270833
1.9	14.9861	6.31944	0.421687	0.468316	0.534351
2.1	8.66667	3.79167	0.4375	0.270833	0.56
2.3	4.875	1.80556	0.37037	0.152344	0.454545
2.5	3.06944
Bub + Rae1	n(WT)	70
Time (yrs)	Animals	Deaths	qx	Surviv.	Hazard
1.6	61.4005	5.0449	0.0821638	0.87715	0.0856839
1.72	56.3556	6.4491	0.114436	0.80508	0.121381
1.84	49.9065	5.9073	0.118367	0.71295	0.125813
1.96	43.9992	6.3889	0.145205	0.62856	0.156572
2.08	37.6103			0.53729
	n(Bub3+/- Rae1+/-)	100
Time (yrs)	Animals	Deaths	qx	Surviv.	Hazard
1.24333	90.619	9.564	0.105541	0.90619	0.11142
1.36333	81.055	7.208	0.0889273	0.81055	0.0930653
1.48333	73.847	11.035	0.149431	0.73847	0.161497
1.60333	62.812	3.522	0.0560721	0.62812	0.0576895
1.72333	59.29	12.216	0.206038	0.5929	0.229702
1.84333	47.074	6.027	0.128032	0.47074	0.136789
1.96333	41.047	10.153	0.247351	0.41047	0.282259
2.08333	30.894	30.894		0.30894
Casp 2	n(WT)	64
Time (yrs)	Animals	Deaths	qx	Surviv.	Hazard
2.05479	52.8582	6.57792	0.124445	0.82591	0.132702
2.20479	46.2803	5.19808	0.112317	0.72313	0.119
2.35479	41.0822	6.04736	0.147201	0.64191	0.158896
2.50479	35.0349	4.87872	0.139253	0.54742	0.149675
2.65479	30.1562	8.06528	0.26745	0.47119	0.308736
2.80479	22.0909	3.392	0.153548	0.34517	0.166316
2.95479	18.6989	4.9856	0.266626	0.29217	0.307638
3.10479	13.7133	6.26048	0.456527	0.21427	0.591558
3.25479	7.4528	3.07328	0.412366	0.11645	0.519472
3.40479	4.37952			0.06843
	n(KO)	64
Time (yrs)	Animals	Deaths	qx	Surviv.	Hazard
2.05479	52.8582	2.54272	0.0481045	0.82591	0.0492901
2.20479	50.3155	5.30368	0.105408	0.78618	0.111273
2.35479	45.0118	5.41056	0.120203	0.70331	0.127889
2.50479	39.6013	10.1888	0.257285	0.61877	0.295269
2.65479	29.4125	11.2506	0.38251	0.45957	0.472967
2.80479	18.1619	5.30432	0.292057	0.28378	0.341999
2.95479	12.8576	10.2976	0.800896	0.2009	1.33582
3.10479	2.56			0.04
Cdc42GAP	n(WT)	16
Time (yrs)	Animals	Deaths	qx	Surviv.	Hazard
1.5	15.9694	1.8444	0.115496	0.882812	0.122574
1.6	14.125	0.1737	0.0122973	0.871956	0.0123734
1.7	13.9513	0.002	0.000143356	0.871831	0.000143366
1.8	13.9493	0.9531	0.068326	0.812262	0.0707428
1.9	12.9962	1.5126	0.116388	0.717725	0.123579
2	11.4836	0.5055	0.0440193	0.686131	0.04501
2.1	10.9781	1.90414	0.173449	0.567122	0.18992
2.2	9.07396	1.12092	0.123532	0.497065	0.131664
2.3	7.95304	5.82022	0.731823	0.133301	1.15413
2.4	2.13282	1.72233	0.807536	0.0256558	1.3544
2.5	0.410492	0.410492	1	0	2
	n(KO)	21
Time (yrs)	Animals	Deaths	qx	Surviv.	Hazard
0.1	21	1.2354	0.0588286	0.941171	0.0606114
0.2	19.7646	1.7338	0.0877225	0.85861	0.0917466
0.3	18.0308	2.0238	0.112241	0.762238	0.118915
0.4	16.007	0.8077	0.0504592	0.723776	0.0517652
0.5	15.1993	1.1014	0.0724639	0.671329	0.0751881
0.6	14.0979	1.1014	0.0781251	0.618881	0.0813009
0.7	12.9965	0.4406	0.0339014	0.5979	0.034486
0.8	12.5559	1.5419	0.122803	0.524476	0.130836
0.9	11.014	0	0	0.524476	0
1	11.014	1.98521	0.180244	0.429942	0.198097
1.1	9.02879	1.97984	0.219281	0.335664	0.246283
1.2	7.04895	0	0	0.335664	0
1.3	7.04895	0	0	0.335664	0
1.4	7.04895	1.54196	0.21875	0.262238	0.245614
1.5	5.50699	0.44056	0.0800001	0.241259	0.0833335
1.6	5.06643	1.64312	0.324315	0.163015	0.387084
1.7	3.42331	1.36737	0.399429	0.0979019	0.499108
1.8	2.05594	0	0	0.0979019	0
1.9	2.05594	1.28845	0.626694	0.0365474	0.912679
2	0.767495	0.767495	1		2
Cisd2	n(WT)	49
Time (yrs)	Animals	Deaths	qx	Surviv.	Hazard
1.42	49	4.32353	0.0882353	0.911765	0.0923077
1.49	44.6765	1.08088	0.0241936	0.889706	0.0244898
1.56	43.5956	1.08088	0.0247934	0.867647	0.0251046
1.63	42.5147	2.88235	0.0677966	0.808824	0.0701754
1.7	39.6324	1.80147	0.0454545	0.772059	0.0465116
1.77	37.8309	1.80147	0.0476191	0.735294	0.0487805
1.84	36.0294	0	0	0.735294	0
1.91	36.0294	2.16176	0.06	0.691176	0.0618557
1.98	33.8676	1.08088	0.0319149	0.669118	0.0324324
2.05	32.7868	3.24265	0.0989011	0.602941	0.104046
2.12	29.5441	1.80147	0.0609756	0.566176	0.0628931
2.19	27.7426	11.8897	0.428571	0.323529	0.545455
2.26	15.8529	9.72794	0.613637	0.125	0.885246
2.33	6.125	0	0	0.125	0
2.4	6.125	6.125	1	0	2
	n(KO)	16
Time (yrs)	Animals	Deaths	qx	Surviv.	Hazard
0.24	16	1.17647	0.0735294	0.926471	0.0763359
0.42	14.8235	3.76471	0.253968	0.691176	0.290909
0.6	11.0588	1.05882	0.0957447	0.625	0.100559
0.78	10	0	0	0.625	0
0.96	10	0	0	0.625	0
1.14	10	0	0	0.625	0
1.32	10	0	0	0.625	0
1.5	10	4	0.4	0.375	0.5
1.68	6	2	0.333333	0.25	0.4
1.86	4	3.05882	0.764706	0.0588235	1.2381
2.04	0.941176	0.941176	1	0	2
Cisd2	n(Female WT)	25
Time (yrs)	Animals	Deaths	qx	Surviv.	Hazard
1.98	22.0602	3.7055	0.167972	0.88241	0.183373
2.15	18.3547	12.37	0.67394	0.73419	1.01645
2.32	5.98475	5.98475	1	0.23939	2
2.49	0			0
	n(Female +/-)	47
Time (yrs)	Animals	Deaths	qx	Surviv.	Hazard
1.13	45.3564	3.94095	0.0868885	0.96503	0.0908347
1.3	41.4155	5.10561	0.123278	0.88118	0.131376
1.47	36.3098	4.05751	0.111747	0.77255	0.11836
1.64	32.2523	2.89332	0.0897088	0.68622	0.0939216
1.81	29.359	6.03621	0.2056	0.62466	0.229157
1.98	23.3228	6.03574	0.258791	0.49623	0.297255
2.15	17.2871	6.1523	0.35589	0.36781	0.432928
2.32	11.1348	11.1348	1	0.23691	2
2.49	0			0
	n(Female -/-)	49
Time (yrs)	Animals	Deaths	qx	Surviv.	Hazard
0.79	17.0125	1.3918	0.08181	0.96443	0.0852991
0.96	15.6207	0.387904	0.0248326	0.88553	0.0251448
1.13	15.2328	1.47911	0.0971003	0.86354	0.102055
1.3	13.7537	0.737176	0.0535982	0.77969	0.0550742
1.47	13.0166	1.08627	0.083453	0.7379	0.0870869
1.64	11.9303	2.78906	0.23378	0.67632	0.264723
1.81	9.14122	4.01222	0.438915	0.51821	0.56232
1.98	5.12901	2.83281	0.552311	0.29076	0.763025
2.15	2.2962	1.87125	0.814934	0.13017	1.37534
2.32	0.424948			0.02409
	n(Male WT)	40
Time (yrs)	Animals	Deaths	qx	Surviv.	Hazard
2	35.0364	0.938	0.0267722	0.87591	0.0271354
2.1	34.0984	6.8648	0.201323	0.85246	0.223857
2.2	27.2336	6.9988	0.256991	0.68084	0.294882
2.3	20.2348	14.9448	0.738569	0.50587	1.171
2.4	5.29	1.9776	0.373837	0.13225	0.459779
2.5	3.3124			0.08281
	n(Male +/-)	51
Time (yrs)	Animals	Deaths	qx	Surviv.	Hazard
1.8	42.2739	3.0039	0.071058	0.8289	0.0736757
1.9	39.27	6.98802	0.177948	0.77	0.195327
2	32.282	8.0733	0.250087	0.63298	0.285828
2.1	24.2087	2.88456	0.119154	0.47468	0.126703
2.2	21.3241	1.91862	0.0899742	0.41812	0.0942125
2.3	19.4055	5.05767	0.260631	0.3805	0.299684
2.4	14.3478	12.9004	0.899122	0.28133	1.63346
2.5	1.44738			0.02838
	n(Male -/-)	27
Time (yrs)	Animals	Deaths	qx	Surviv.	Hazard
1.5	20.1231	2.10195	0.104455	0.7453	0.110211
1.6	18.0212	0.88722	0.0492322	0.66745	0.0504746
1.7	17.1339	2.99673	0.1749	0.63459	0.191661
1.8	14.1372	3.9555	0.279794	0.5236	0.325303
1.9	10.1817	3.06045	0.300583	0.3771	0.353749
2	7.12125	5.87223	0.824607	0.26375	1.40312
2.1	1.24902			0.04626
DNA pol β	n(WT)	60
Time (yrs)	Animals	Deaths	qx	Surviv.	Hazard
2.125	51.831	5.9538	0.114869	0.86385	0.121869
2.225	45.8772	4.8462	0.105634	0.76462	0.111525
2.325	41.031	2.2158	0.0540031	0.68385	0.0555017
2.425	38.8152	6.9228	0.178353	0.64692	0.195815
2.525	31.8924	5.9538	0.186684	0.53154	0.205903
2.625	25.9386	4.8462	0.186834	0.43231	0.206085
2.725	21.0924	4.1538	0.196933	0.35154	0.218443
2.825	16.9386	7.8924	0.465942	0.28231	0.607463
2.925	9.0462	2.9076	0.321417	0.15077	0.382962
3.025	6.1386	5.1234	0.83462	0.10231	1.43236
3.125	1.0152			0.01692
	n(+/-)	67
Time (yrs)	Animals	Deaths	qx	Surviv.	Hazard
2.125	62.98	4.02	0.0638298	0.94	0.0659341
2.225	58.96	6.18477	0.104898	0.88	0.110704
2.325	52.7752	11.9052	0.225584	0.78769	0.254262
2.425	40.87	5.87523	0.143754	0.61	0.154887
2.525	34.9948	11.7511	0.335797	0.52231	0.403553
2.625	23.2436	8.34887	0.359189	0.34692	0.43782
2.725	14.8948	5.10272	0.342585	0.22231	0.413396
2.825	9.79205			0.14615
Fgf23	n(KO)	15
Time (yrs)	Animals	Deaths	qx	Surviv.	Hazard
0.08	15	3.9959	0.266393	1	0.307329
0.1	11.0041	2.39754	0.217877	0.733607	0.244514
0.12	8.60656	2.33607	0.271429	0.57377	0.31405
0.14	6.27049	3.13525	0.5	0.418033	0.666667
0.16	3.13525	0.79918	0.254902	0.209016	0.292135
0.18	2.33607	0.79918	0.342105	0.155738	0.412698
0.2	1.53689	0.79918	0.52	0.102459	0.702703
0.24	0.737705	0.737705	1	0.0491803	2
0.26	0
Fn1	n(WT)	39
Time (yrs)	Animals	Deaths	qx	Surviv.	Hazard
1	37.6364	0.727273	0.0193237	0.965035	0.0195122
1.2	36.9091	2.09091	0.0566502	0.946387	0.0583016
1.4	34.8182	0.909091	0.0261097	0.892774	0.026455
1.6	33.9091	1	0.0294906	0.869464	0.029932
1.8	32.9091	4.36364	0.132597	0.843823	0.142012
2	28.5455	6.18182	0.216561	0.731935	0.242857
2.2	22.3636	2.27273	0.101626	0.573427	0.107066
2.4	20.0909	2.63636	0.131222	0.515152	0.140436
2.6	17.4545
	n(KO)	53
Time (yrs)	Animals	Deaths	qx	Surviv.	Hazard
1	52.7529	0.988345	0.0187354	0.995338	0.0189125
1.2	51.7646	4.94172	0.0954654	0.97669	0.100251
1.4	46.8228	6.79487	0.145119	0.88345	0.156472
1.6	40.028	9.01865	0.225309	0.755245	0.253913
1.8	31.0093	5.93007	0.191235	0.585082	0.211454
2	25.0793	17.5431	0.699507	0.473193	1.07576
2.2	7.53613	3.33566	0.442623	0.142191	0.568421
2.4	4.20047
HtrA2/Omi	n(mnd2/mnd2;Tg)	21	21
Time (yrs)	Animals	Deaths	qx	Surviv.	Hazard
1.03	21	3.94945	0.188069	0.811931	0.207589
1.08	17.0506	0	0	0.811931	0
1.13	17.0506	3.94945	0.231632	0.623862	0.261972
1.18	13.1011	0	0	0.623862	0
1.23	13.1011	1.10585	0.0844085	0.571203	0.0881279
1.28	11.9953	7.89889	0.658501	0.195065	0.98174
1.33	4.09637	0	0	0.195065	0
1.38	4.09637	2.21169	0.539915	0.0897465	0.739567
1.43	1.88468	0	0	0.0897465	0
1.48	1.88468	1.88468	1	0	2
Htr1b	n(WT)	21
Time (yrs)	Animals	Deaths	qx	Surviv.	Hazard
1.66667	19.9874	0.99687	0.049875	0.95178	0.0511505
1.78667	18.9905	1.08528	0.0571485	0.90431	0.0588296
1.90667	17.9052	0.86415	0.0482624	0.85263	0.0494559
2.02667	17.0411	1.05336	0.061813	0.81148	0.0637843
2.14667	15.9877	0.92715	0.0579914	0.76132	0.0597231
2.26667	15.0606	1.1172	0.0741805	0.71717	0.0770378
2.38667	13.9434	2.83899	0.203609	0.66397	0.226686
2.50667	11.1044	2.2281	0.200651	0.52878	0.223026
2.62667	8.87628	4.05153	0.456445	0.42268	0.59142
2.74667	4.82475	2.98956	0.61963	0.22975	0.897774
2.86667	1.83519	0.80493	0.438609	0.08739	0.561818
2.98667	1.03026			0.04906
	n(KO)	24
Time (yrs)	Animals	Deaths	qx	Surviv.	Hazard
1.66667	19.026	0.87168	0.0458152	0.79275	0.0468893
1.78667	18.1543	1.9128	0.105363	0.75643	0.111223
1.90667	16.2415	3.82104	0.235264	0.67673	0.266628
2.02667	12.4205	2.95392	0.237827	0.51752	0.269924
2.14667	9.46656	2.89536	0.305851	0.39444	0.361068
2.26667	6.5712	2.95368	0.449489	0.2738	0.579794
2.38667	3.61752	2.89752	0.800969	0.15073	1.33603
2.50667	0.72			0.03
IKK-B	n(MBH-GFP controls)	23
Time (yrs)	Animals	Deaths	qx	Surviv.	Hazard
2.13	20.0682	2.07253	0.103274	0.87253	0.108898
2.21	17.9957	3.89229	0.21629	0.78242	0.242518
2.29	14.1034	1.06168	0.0752785	0.61319	0.0782227
2.37	13.0417	5.96482	0.457366	0.56703	0.592967
2.45	7.07687	3.03301	0.428581	0.30769	0.54547
2.53	4.04386	2.02193	0.5	0.17582	0.666667
2.61	2.02193	1.06145	0.524969	0.08791	0.711807
2.69	0.96048	0.96048	1	0.04176	2
2.77	0			0
	n(MBH-IKK-β)	24
Time (yrs)	Animals	Deaths	qx	Surviv.	Hazard
1.89	21.943	1.00224	0.0456748	0.91429	0.0467423
1.97	20.9407	2.00448	0.0957216	0.87253	0.100533
2.05	18.9362	2.95392	0.155993	0.78901	0.169189
2.13	15.9823	2.05704	0.128707	0.66593	0.13756
2.21	13.9253	6.0132	0.431819	0.58022	0.550726
2.29	7.91208	1.89888	0.239998	0.32967	0.272724
2.37	6.0132	3.95616	0.657913	0.25055	0.980432
2.45	2.05704	2.05704	1	0.08571	2
2.53	0			0
junD	n(WT)	35
Time (yrs)	Animals	Deaths	qx	Surviv.	Hazard
1.5	35	1.0741	0.0306886	0.969311	0.0311668
1.625	33.9259	6.3703	0.187771	0.787303	0.207227
1.75	27.5556	5.2963	0.192204	0.63598	0.212639
1.875	22.2593	10.3025	0.46284	0.341623	0.602202
2	11.9568	5.54939	0.46412	0.183069	0.60437
2.125	6.40741	2.40741	0.375723	0.114286	0.462634
2.25	4	2.88889	0.722222	0.031746	1.13044
2.375	1.11111	1.11111	1	0	2
	n(KO)	35
Time (yrs)	Animals	Deaths	qx	Surviv.	Hazard
1.25	33.8161	1.1766	0.0347941	0.932557	0.0354101
1.375	32.6395	2.321	0.0711102	0.866243	0.0737317
1.5	30.3185	6.9506	0.229253	0.667654	0.258933
1.625	23.3679	6.4625	0.276555	0.483011	0.320932
1.75	16.9054	7.50794	0.444115	0.268499	0.570884
1.875	9.39746	5.37811	0.572294	0.114839	0.801697
2	4.01935	2.74662	0.683349	0.0363637	1.03801
2.125	1.27273	1.27273	1		2
Msh2	n(KO)	32
Time (yrs)	Animals	Deaths	qx	Surviv.	Hazard
0.0833333	30.0465	2.88372	0.0959752	0.938953	0.100813
0.166667	27.1628	1.2093	0.0445205	0.848837	0.0455342
0.25	25.9535	5.76744	0.222222	0.811047	0.25
0.333333	20.186	2.7907	0.138249	0.630814	0.148515
0.416667	17.3953	1.39535	0.0802139	0.543605	0.0835655
0.583333	16	1.39535	0.0872093	0.5	0.0911854
0.666667	14.6047	1.67442	0.11465	0.456395	0.121622
0.75	12.9302	6.4186	0.496403	0.40407	0.660287
0.833333	6.51163	6.51163	1	0.203488	2
0.916667	0
PasG	n(KO)	63
Time (yrs)	Animals	Deaths	qx	Surviv.	Hazard
0.00547945	29.1136	5.48864	0.188525	0.462121	0.208145
0.0164384	23.625	1.19318	0.0505051	0.375	0.0518135
0.0273973	22.4318	3.81818	0.170213	0.356061	0.186047
0.0383562	18.6136	10.7386	0.576923	0.295455	0.810811
0.0493151	7.875	6.20455	0.787879	0.125	1.3
0.060274	1.67045	1.67045	1	0.0265152	2
0.0712329	0
Pparγ2	n(WT)	25
Time (yrs)	Animals	Deaths	qx	Surviv.	Hazard
1.75	25	1.4262	0.057048	0.942952	0.058723
1.875	23.5738	1.598	0.0677871	0.879032	0.0701653
2	21.9758	2.8076	0.127759	0.766728	0.136477
2.125	19.1682	2.7489	0.143409	0.656772	0.154487
2.25	16.4193	4.3225	0.263257	0.483872	0.303162
2.375	12.0968	4.07126	0.336557	0.321022	0.404651
2.5	8.02554	6.61051	0.823684	0.0566012	1.40045
2.625	1.41503	1.41503	1	0	2
	n(KO)	26
Time (yrs)	Animals	Deaths	qx	Surviv.	Hazard
1.5	24.9996	1.0313	0.0412527	0.921858	0.0421215
1.625	23.9683	1.9851	0.0828219	0.845508	0.0863998
1.75	21.9832	1.8511	0.0842052	0.774312	0.0879063
1.875	20.1321	2.6124	0.129763	0.673835	0.138766
2	17.5197	2.3623	0.134837	0.582977	0.144584
2.125	15.1574	3.055	0.201552	0.465477	0.22414
2.25	12.1024	2.72499	0.225161	0.36067	0.253726
2.375	9.37741	2.7294	0.291061	0.255693	0.340634
2.5	6.64801	4.11972	0.619692	0.0972419	0.897904
2.625	2.52829	2.52829	1	0	2
Sirt7	n(KO)	32
Time (yrs)	Animals	Deaths	qx	Surviv.	Hazard
0.2	32	2.26895	0.0709046	1	0.0735108
0.4	29.7311	10.4841	0.352632	0.929095	0.428115
0.6	19.2469	6.80685	0.353659	0.601467	0.42963
0.8	12.4401	7.58924	0.610063	0.388753	0.877828
1	4.85086	2.50367	0.516129	0.151589	0.695652
1.2	2.34719	2.34719	1	0.0733496	2
1.6	0
Socs2	n(WT)	123
Time (yrs)	Animals	Deaths	qx	Surviv.	Hazard
1	115.988	1.75297	0.0151134	0.942993	0.0152284
1.25	114.235	7.01188	0.0613811	0.928741	0.0633245
1.5	107.223	20.7435	0.19346	0.871734	0.214178
1.75	86.4798	15.7767	0.182432	0.703088	0.200743
2	70.7031	27.4632	0.38843	0.574822	0.482051
2.25	43.2399	12.2708	0.283784	0.351544	0.330709
2.5	30.9691	25.7102	0.830189	0.251781	1.41935
2.75	5.25891	5.25891	1	0.0427553	2
3	0
	n(KO)	146
Time (yrs)	Animals	Deaths	qx	Surviv.	Hazard
0.25	142.185	16.9929	0.119512	0.973872	0.127108
0.5	125.192	9.36342	0.0747922	0.857482	0.0776978
0.75	115.829	10.7506	0.0928144	0.793349	0.0973312
1	105.078	20.8076	0.19802	0.719715	0.21978
1.25	84.2708	43.3492	0.514403	0.577197	0.692521
1.5	40.9216	14.5653	0.355932	0.280285	0.43299
1.75	26.3563	15.6057	0.592105	0.180523	0.841121
2	10.7506	5.2019	0.483871	0.0736342	0.638298
2.25	5.54869	4.16152	0.75	0.0380048	1.2
2.5	1.38717	1.38717	1	0.00950119	2
2.75	0
Stub1	n(WT)	82
Time (yrs)	Animals	Deaths	qx	Surviv.	Hazard
0.1	79.3314	2.91124	0.0366972	0.967456	0.0373832
0.3	76.4201	2.66864	0.0349206	0.931953	0.0355412
0.5	73.7515	0	0	0.899408	0
0.7	73.7515	0	0	0.899408	0
0.9	73.7515	0.727811	0.00986842	0.899408	0.00991736
1.1	73.0237	1.21302	0.0166113	0.890533	0.0167504
1.3	71.8107	3.15385	0.0439189	0.87574	0.044905
1.5	68.6568	3.63905	0.0530035	0.837278	0.0544465
1.7	65.0178	8.49112	0.130597	0.792899	0.139721
1.9	56.5266			0.689349
	n(KO)	128
Time (yrs)	Animals	Deaths	qx	Surviv.	Hazard
0.1	105.278	4.16568	0.0395683	0.822485	0.040367
0.3	101.112	12.1183	0.11985	0.789941	0.12749
0.5	88.9941	21.5858	0.242553	0.695266	0.276029
0.7	67.4083	6.05917	0.0898876	0.526627	0.0941176
0.9	61.3491	4.16568	0.0679012	0.47929	0.0702875
1.1	57.1834	19.3136	0.337748	0.446746	0.406375
1.3	37.8698	14.0118	0.37	0.295858	0.453988
1.5	23.858	11.7396	0.492063	0.186391	0.652632
1.7	12.1183			0.0946746
Trp63	n(WT)	74
Time (yrs)	Animals	Deaths	qx	Surviv.	Hazard
1.25	74	0.792857	0.0107143	1	0.010772
1.5	73.2071	3.17143	0.0433213	0.989286	0.0442804
1.75	70.0357	14.8	0.211321	0.946429	0.236287
2	55.2357	16.3857	0.296651	0.746429	0.348315
2.25	38.85	8.72143	0.22449	0.525	0.252874
2.5	30.1286	10.8357	0.359649	0.407143	0.438503
2.75	19.2929	19.2929	1	0.260714	2
3	0
	n(+/-)	104
Time (yrs)	Animals	Deaths	qx	Surviv.	Hazard
0.5	104	7.8	0.075	1	0.0779221
0.75	96.2	7.42857	0.0772201	0.925	0.0803213
1	88.7714	10.7714	0.121339	0.853571	0.129176
1.25	78	13	0.166667	0.75	0.181818
1.5	65	11.8857	0.182857	0.625	0.201258
1.75	53.1143	32.6857	0.615385	0.510714	0.888889
2	20.4286	20.4286	1	0.196429	2
2.25	0	0
Xrcc5	n(WT)	47
Time (yrs)	Animals	Deaths	qx	Surviv.	Hazard
1	44.7417	2.11712	0.0473186	0.951952	0.0484653
1.2	42.6246	3.95195	0.0927152	0.906907	0.0972222
1.4	38.6727	3.95195	0.10219	0.822823	0.107692
1.6	34.7207	5.64565	0.162602	0.738739	0.176991
1.8	29.0751	6.91592	0.237864	0.618619	0.269972
2	22.1592	12.1381	0.547771	0.471471	0.754386
2.2	10.021	10.021	1	0.213213	2
2.4	0
	n(KO)	89
Time (yrs)	Animals	Deaths	qx	Surviv.	Hazard
0.1	88.4655	5.87988	0.0664653	0.993994	0.06875
0.25	82.5856	8.81982	0.106796	0.927928	0.112821
0.4	73.7658	10.958	0.148551	0.828829	0.16047
0.55	62.8078	16.8378	0.268085	0.705706	0.309582
0.7	45.97	15.7688	0.343023	0.516517	0.414035
0.85	30.2012	9.62162	0.318584	0.339339	0.378947
1	20.5796	9.88889	0.480519	0.231231	0.632479
1.15	10.6907	2.40541	0.225	0.12012	0.253521
1.3	8.28529	2.67267	0.322581	0.0930931	0.384615
1.45	5.61261	2.13814	0.380952	0.0630631	0.470588
1.6	3.47447	3.47447	1	0.039039	2
1.75	0
Xrcc6	n(WT)	27
Time (yrs)	Animals	Deaths	qx	Surviv.	Hazard
1	26.0446	0.849279	0.0326087	0.964613	0.0331492
1.2	25.1953	2.33552	0.0926966	0.933159	0.0972018
1.4	22.8598	0.884666	0.0386997	0.846658	0.0394633
1.6	21.9751	2.26474	0.10306	0.813893	0.108659
1.8	19.7104	3.82176	0.193896	0.730013	0.214712
2	15.8886	2.44168	0.153675	0.588467	0.166466
2.2	13.4469	6.68807	0.497368	0.498034	0.661996
2.4	6.75885	1.87549	0.277487	0.250328	0.322188
2.6	4.88336	3.92792	0.804348	0.180865	1.34545
2.8	0.955439	0.955439	1	0.0353866	2
	n(KO)	43
Time (yrs)	Animals	Deaths	qx	Surviv.	Hazard
0.1	39.5623	2.02883	0.0512821	0.920052	0.0526316
0.25	37.5334	2.53604	0.0675676	0.87287	0.0699301
0.4	34.9974	6.36828	0.181965	0.813893	0.200177
0.55	28.6291	4.67759	0.163386	0.665793	0.177921
0.7	23.9515	10.6514	0.444706	0.557012	0.571861
0.85	13.3001	5.63565	0.423729	0.309305	0.537634
1	7.66448	6.03014	0.786765	0.178244	1.29697
1.15	1.63434	0	0	0.0380079	0
1.3	1.63434	1.63434	1	0.0380079	2
1.45	0
Xrcc6	n(WT)	n	27
Time (yrs)	Animals	Deaths	qx	Surviv.	Hazard
1.2	24.8152	2.01987	0.0813966	0.91908	0.0848499
1.4	22.7953	1.97856	0.0867969	0.84427	0.0907346
1.6	20.8167	2.96784	0.14257	0.77099	0.153513
1.8	17.8489	2.10222	0.117779	0.66107	0.125149
2	15.7467	5.97726	0.379589	0.58321	0.468509
2.2	9.76941	3.95712	0.405052	0.36183	0.507919
2.4	5.81229	2.9268	0.503554	0.21527	0.672999
2.6	2.88549	2.88549		0.10687
	n(KO)	49
Time (yrs)	Animals	Deaths	qx	Surviv.	Hazard
0.4	44.4366	15.5604	0.350171	0.90687	0.424494
0.6	28.8762	10.0989	0.349731	0.58931	0.423847
0.8	18.7773	10.8476	0.577699	0.38321	0.812344
1	7.92967	4.78779	0.603782	0.16183	0.864882
1.2	3.14188
